# Supplementary material for: In Vitro Metabolism and Transport Characteristics of Zastaprazan
Source: Pharmaceutics. 2024 Jun 13;16(6):799. doi: 10.3390/pharmaceutics16060799 (PMC11207335; doi:10.3390/pharmaceutics16060799)
Supplement: Supplementary file 1 [file pharmaceutics-16-00799-s001.zip]

Archive with 1 entries (1 files):
- pharmaceutics-3053816-supplementary.pdf
